# Supplementary material for: Fixation of intraoperative proximal femoral fractures during THA using two versus three cerclage wires - a biomechanical study
Source: BMC Musculoskelet Disord. 2022 Jan 7;23:40. doi: 10.1186/s12891-021-04956-5 (PMC8742345; doi:10.1186/s12891-021-04956-5)
Supplement: Supplementary file 1 — Additional file 1. [file 12891_2021_4956_MOESM1_ESM.xlsx]

## Sheet: Tabelle1
Group with 2 CW					Group with 3 CW
Number	BMD [g/cm2]	Weight [kg]	Failure load [N]	Body Weigth Failure Load [%]	Number	BMD [g/cm2]	Weight [kg]	Failure load [N]	Body Weigth Failure Load [%]
1	0.601	53	3445.4	662.666	1	0.655	87	5687.5	666.397
2	0.477	44	1717.1	397.808	2	0.622	53	4886.4	939.819
3	0.7	72	3188.6	451.438	3	0.897	88	2936.3	340.133
4	0.7	53	3164.9	608.717	4	0.91	112	4200.8	382.336
5	0.873	88	3936	455.936	5	0.437	32	2087.2	664.883
6	0.655	69	4347.5	642.276	6	0.344	53	1666.3	320.485
7	0.818	39	3189.9	833.765	7	0.612	81	2101.2	264.432
8	0.637	53	4182.7	804.474	8	1.08	79	6305.4	813.61
9	0.693	38	3227.1	865.685	9	0.548	85	4470.6	536.14
10	0.689	74	4413.9	608.025	10	0.659	119	5208.9	446.2
11	0.919	69	6189.5	914.403	11	0.648	119	3938.9	337.411
