# Supplementary material for: Fixation of intraoperative proximal femoral fractures during THA using two versus three cerclage wires - a biomechanical study
Source: BMC Musculoskelet Disord. 2022 Jan 7;23:40. doi: 10.1186/s12891-021-04956-5 (PMC8742345; doi:10.1186/s12891-021-04956-5)
Supplement: Supplementary file 2 — Additional file 2. [file 12891_2021_4956_MOESM2_ESM.xlsx]

## Sheet: Tabelle1
Group with 2 CW					Group with 3 CW
Number	BMD [g/cm2]	Weight [kg]	Failure load [N]	Body Weigth Failure Load [%]	Number	BMD [g/cm2]	Weight [kg]	Failure load [N]	Body Weigth Failure Load [%]
1	0.656	98	3575.2	371.882	1	0.683	98	3575.2	371.882
2	0.708	87	5296.4	620.572	2	0.73	44	2282.3	528.751
3	0.626	53	4285.4	824.226	3	0.788	72	4813.5	681.49
4	0.578	64	1700.8	270.897	4	0.54	64	2781.3	442.995
5	1.073	72	5324.5	753.837	5	1.033	72	3561.6	504.247
6	0.558	98	5326.1	554.006	6	0.627	98	2273.2	236.452
7	0.488	51	3118.6	623.334	7	0.508	51	3296.4	658.871
8	0.69	85	2781.4	333.561	8	0.57	53	2019.3	388.379
9	0.654	47	4266.9	925.434	9	0.671	38	2285.8	613.177
					10	0.693	74	2072.6	285.506
					11	0.911	69	5315.8	785.327
