# Supplementary material for: Fixation of intraoperative proximal femoral fractures during THA using two versus three cerclage wires - a biomechanical study
Source: BMC Musculoskelet Disord. 2022 Jan 7;23:40. doi: 10.1186/s12891-021-04956-5 (PMC8742345; doi:10.1186/s12891-021-04956-5)
Supplement: Supplementary file 3 — Additional file 3. [file 12891_2021_4956_MOESM3_ESM.xlsx]

## Sheet: Tabelle1
	Group with 2 CW
Number	MP 1						MP 2						MP 3
	500	1000	1500	2000	2500	3000	500	1000	1500	2000	2500	3000	500	1000	1500	2000	2500	3000
1	7.33496	25.2979	29.0517	12.8812	8.74121	13.8124	9.08838	26.797	44.3081	43.9648	52.338	51.9685	1.87973	4.86229	11.4385	8.6836	7.83638	7.3411
2	3.82794	13.593	7.90782	14.4438	20.4215	20.4913	5.61847	10.0494	13.8356	13.9199	9.50399	3.95177	2.09982	3.04706	3.61566	2.99944	3.37411	14.2483
3	2.40729	16.5304	31.5721	49.3674	56.1809	81.7613	3.17364	11.6869	15.5755	20.6617	24.9525	31.1459	2.27047	3.93026	5.57256	6.76445	6.55498	10.4796
4	8.83755	14.4543	7.59854				15.9058	31.2065	27.4521				14.4298	29.2959	39.7246
5	6.48506	14.2403	17.3475	20.7047	19.5677	17.1289	6.08736	15.8232	27.6357	29.0364	39.4149	41.7674	1.79858	1.5317	1.74202	1.15894	2.43698	2.22848
6	5.33193	10.0267	13.1946	12.7657	8.87203	10.2909	7.62702	22.2432	39.7394	52.4145	74.9979	62.536	6.57351	9.18631	17.9798	24.0164	31.0908	24.2116
7	2.54991	2.39657	5.58016	5.09505	23.5273		8.55147	23.3542	33.1337	42.3944	16.9707		2.26921	5.43557	14.1324	23.6583	5.82468
8	2.20184	8.62223	3.68845	8.8581	10.9038		1.35385	5.68224	8.9672	7.04201	4.54982		1.81689	2.40977	2.1771	2.82913	3.56351
9	1.97757	4.36703	13.9021	29.3522	59.0473	69.7054	3.2727	0.0175325	9.40758	11.3398	8.19279	10.6928	2.26521	0.0361556	6.05275	10.6903	12.3832	13.4062
	Group with 3 CW
Number	MP 1						MP 2						MP 3
	500	1000	1500	2000	2500	3000	500	1000	1500	2000	2500	3000	500	1000	1500	2000	2500	3000
1	1.76063	2.77882	6.11562	19.4918	31.6719	50.7928	2.47608	10.48	15.709	22.0317	26.2093	25.0309	1.78653	1.70474	2.06834	2.79004	2.29945	1.86255
2	1.56282	2.77989	5.88231	14.1965			2.27453	2.96067	7.53878	8.34576			5.50239	7.67478	7.62481	3.69597
3	3.55448	2.04984	8.00015	10.7709	15.2099	17.9636	4.64973	5.11866	10.3882	12.1047	15.4888	19.7112	3.04696	5.76009	9.64293	11.0967	13.9641	20.153
4	1.42027	1.62879	1.52517	4.05744	12.0348		3.77108	7.25643	8.50043	16.5918	28.4754		1.21349	1.81406	2.05565	2.70319	6.00376
5	7.53071	18.9944	29.1182	42.6171	53.2484	58.351	1.16978	2.75388	4.03728	5.97931	10.7097	10.5002	1.68575	2.27756	3.58655	3.98571	4.95961	6.22499
6	3.40182	8.82453	4.54062	12.3233			1.46302	1.91868	4.73327	8.57248			2.13273	5.35103	7.4091	10.461
7	2.89034	8.18663	16.2005	24.2622	30.9795	31.5589	1.28937	2.77241	3.70741	3.56986	6.59879	4.10293	1.9399	4.25605	8.39948	10.8856	13.7125	13.0619
8	3.0436	4.92467	22.5577				2.45953	6.68753	6.17347				2.12388	3.64606	4.10418
9	3.69046	9.97452	16.7714	21.7319			2.82973	2.78837	2.73246	5.30142			3.34738	9.82175	16.1232	21.812
10	1.81779	8.09538	25.2255				1.30222	2.35572	3.54089				0.830316	1.2655	1.28472
11	0.951175	4.22821	6.12216	9.29131	13.0506	21.8553	2.55936	4.47221	12.2552	7.60263	9.32357	6.20838	1.42432	3.26045	3.14782	7.1297	8.04563	9.29787
